# Supplementary material for: Transcriptional repression of estrogen receptor alpha by YAP reveals the Hippo pathway as therapeutic target for ER+ breast cancer
Source: Nat Commun. 2022 Feb 25;13:1061. doi: 10.1038/s41467-022-28691-0 (PMC8881512; doi:10.1038/s41467-022-28691-0)
Supplement: Supplementary file 3 — Source Data [file 41467_2022_28691_MOESM3_ESM.xlsx]

## Sheet: Fig.1c
Fig.1c	Lats1+/+ Lats2+/+ + Cre			Lats1fl/fl Lats2fl/fl + Cre
Vgll1	1.1667	1.1031	0.777	50.2509	47.5959	49.7989
Vgll3	0.6882	0.7408	1.9616	78.3474	74.5545	78.861
Vgll4	0.975	1.0337	0.9922	0.9586	0.9731	1.1834

## Sheet: Fig.1e
Fig.1e	Ctrl			VGLL1			VGLL2			VGLL3			VGLL4
ESR1	0.909469	0.954766	1.15164	0.989463	0.802693	0.89902	0.12652	0.146014	0.149333	0.12998	0.142479	0.138335	1.02134	1.03305	1.21895

## Sheet: Fig.1g
Fig.1g	Parental			LATS1/2 dKO			VGLL3 KO			LATS1/2 & VGLL3 tKO
ESR1	0.897498	1.0003	1.11387	0.0175015	0.0189838	0.0198515	1.23515	1.35411	1.47535	0.351336	0.366888	0.379644

## Sheet: Fig.1h
Fig.1h	Parental			LATS1/2 dKO			YAP/TAZ dKO			LATS1/2 & YAP/TAZ qKO
VGLL3	0.782718	1.26545	1.0096	139.224	164.589	178.25	0.288245	0.400865	0.474341	0.270152	0.39051	0.500654

## Sheet: Fig.1i
Fig.1i	Ctrl			YAP(5SA)			YAP(5SA/S94A)			TEAD1-4 qKO			TEAD1-4 qKO + YAP(5SA)
VGLL3	0.900173	1.05505	1.05293	112.569	121.318	118.361	1.0061	1.18347	1.19033	0.464035	0.756955	0.473749

## Sheet: Fig.1j
Fig.1j	Parental			TEAD1-4 qKO
YAP	0.878309	0.867934	0.716452	0.0881309	0.0837598	0.0997455
IgG	0.0900004	0.111537	0.0996174	0.10287	0.0904767	0.107442

## Sheet: Fig.1l
Fig.1l	VGLL3-luc			VGLL3-luc + TEAD4			VGLL3-luc + YAP			VGLL3-luc + TEAD4 + YAP
Rel. luc.	0.915931	0.772193	1.31188	3.32718	3.16926	3.05943	5.00333	4.5445	5.12846	12.2777	12.2688	11.4986

## Sheet: Fig.1m
Fig. 1m	Ctr			TSA			Entinostat			CORIN			DZNEP			GSK-LSD1			2PCPA			AZA
VGLL3	1.25481	0.79978	0.99644	29.0523	31.2254	29.4673	97.4752	96.1789	96.7192	90.562	70.6516	89.9539	0.79775	0.68239	0.9402	0.72989	0.7821	1.57626	0.8131	0.80372	0.99658	0.72395	0.69424	0.90852

## Sheet: Fig.1n
Fig. 1n	Ctr			TSA			Entinostat			CORIN			DZNEP			GSK-LSD1			2PCPA			AZA
ESR1	0.981388	0.985231	1.03424	0.012135	0.009441	0.010604	0.02632	0.025457	0.044736	0.035046	0.0011	0.058083	0.431763	0.66568	0.727881	0.79671	0.799828	0.783375	0.649286	0.670898	0.653136	0.468656	0.470287	0.475015

## Sheet: Fig.1o
Fig. 1o	WT + Ctrl			WT + Entinostat			VGLL3 KO + Ctrl			VGLL3 KO + Entinostat
ESR1	1.05647	1.07676	0.87907	0.0783161	0.0893907	0.113786	1.28429	1.25028	1.22912	0.501531	0.486034	0.446289

[truncated: 74 more sheets: Fig.1p, Fig.2b, Fig.2c, Fig.2d, Fig.2k, Fig.2l, Fig.2m, Fig.2n, Fig.3f, Fig.3g, Fig.4b, Fig.4c, Fig.4d, Fig.4f, Fig.4g, Fig.5b, Fig.5c, Fig.5d, Fig.5e, Fig.5f …]
